# Supplementary material for: Diatom-Inspired Structural Adaptation According to Mode Shapes: A Study on 3D Structures and Software Tools
Source: Biomimetics (Basel). 2024 Apr 18;9(4):241. doi: 10.3390/biomimetics9040241 (PMC11047921; doi:10.3390/biomimetics9040241)
Supplement: Supplementary file 1 [file biomimetics-09-00241-s001.zip]

Archive with 1 entries (1 files):
- biomimetics-2898203-supplementary.pdf
